# Supplementary material for: Stromal Senescence following Treatment with the CDK4/6 Inhibitor Palbociclib Alters the Lung Metastatic Niche and Increases Metastasis of Drug-Resistant Mammary Cancer Cells
Source: Cancers (Basel). 2023 Mar 22;15(6):1908. doi: 10.3390/cancers15061908 (PMC10046966; doi:10.3390/cancers15061908)
Supplement: Supplementary file 1 [file cancers-15-01908-s001.zip]

Archive with 3 entries (3 files):
- Supplemental figures.pdf
- Supplemental File S1.xlsx
- Supplemental File S2.xlsx
